# Supplementary material for: A conserved metabolic signature associated with response to fast-acting anti-malarial agents
Source: Microbiol Spectr. 2023 Oct 6;11(6):e03976-22. doi: 10.1128/spectrum.03976-22 (PMC10714989; doi:10.1128/spectrum.03976-22)
Supplement: Table S1 — A global peptide response in NITD246-treated parasites as compared to DMSO at 2.5 h. [file spectrum.03976-22-s0002.xlsx]

## Sheet: Sheet1
	Table S1: A global peptide response in NITD246 treated parasites as compared to DMSO at 2.5 hours.
				DMSO vs NITD246 peptide changes
