# Supplementary material for: A conserved metabolic signature associated with response to fast-acting anti-malarial agents
Source: Microbiol Spectr. 2023 Oct 6;11(6):e03976-22. doi: 10.1128/spectrum.03976-22 (PMC10714989; doi:10.1128/spectrum.03976-22)
Supplement: Table S4 — A global peptide response in NITD246-, Cpd 55-, and DHA-treated parasites as compared to DMSO at 30, 60, and 120 min. [file spectrum.03976-22-s0005.xlsx]

## Sheet: Sheet1
	Table S4: A global peptide response in NITD246, Cpd 55 and DHA treated parasites as compared to DMSO at 30, 60 and 120 minutes.
				30 min										60 min										120 min
